# Supplementary material for: Structural evidence for elastic tethers connecting separating chromosomes in crane-fly spermatocytes
Source: Life Sci Alliance. 2023 Aug 17;6(11):e202302303. doi: 10.26508/lsa.202302303 (PMC10435969; doi:10.26508/lsa.202302303)
Supplement: Supplementary file 1 [file LSA-2023-02303_SdataF3.xlsx]

## Sheet: Sheet1
Neck width (darker)		Midline width (darker)		Width (lighter)
Early-anaphase	Mid/late-anaphase	Early-anaphase	Mid/late-anaphase	Early-anaphase	Mid/late-anaphase
102.844	58.2819	51.6664	36.6239	30.899	28.5389
159.402	66.0523	53.6039	36.6295	40.09	40.8
173.854	81.4647	47.6361	58.18	42.4864	30.9
93.4701	63.6321	39.688	56.8	23.2	31.2435
104.686	78.2377	30.7635	50.0279		34
96.4212	84.2978		59.8927		46.54
	56.5686		31.9		28.47
	57.419		38.6747		24
					26.151
					34.8761
